# Supplementary material for: The protective effect of Bifidobacterium bifidum G9-1 against mucus degradation by Akkermansia muciniphila following small intestine injury caused by a proton pump inhibitor and aspirin
Source: Gut Microbes. 2020 Jun 9;11(5):1385–404. doi: 10.1080/19490976.2020.1758290 (PMC7527075; doi:10.1080/19490976.2020.1758290)
Supplement: Supplemental Material [file KGMI_A_1758290_SM3239.zip]

Archive with 10 entries (10 files):
- Fig.S1.pdf
- Fig.S2.pdf
- Fig.S3.pdf
- Fig.S4.pdf
- Fig.S5.pdf
- Fig.S6.pdf
- Fig.S7.pdf
- Fig.S8.pdf
- Gut_microbes_Supplementary Information Table 1__revise.docx
- Supplementary Captions.docx
